# Supplementary material for: Biological Control Potential of the Reduviid Predator Rhynocoris fuscipes (Fabricius) in Managing Noctuid Pests: Insights Into Predation and Prey Preference
Source: Insects. 2025 Feb 18;16(2):224. doi: 10.3390/insects16020224 (PMC11856166; doi:10.3390/insects16020224)
Supplement: Supplementary file 1 [file insects-16-00224-s001.zip]

Archive with 1 entries (1 files):
- insects-3419977-supplementary.pdf
